# Supplementary material for: Detection of Hindwing Landmarks Using Transfer Learning and High-Resolution Networks
Source: Biology (Basel). 2023 Jul 14;12(7):1006. doi: 10.3390/biology12071006 (PMC10376506; doi:10.3390/biology12071006)
Supplement: Supplementary file 1 [file biology-12-01006-s001.zip]

Archive with 1 entries (1 files):
- biology-2394554-supplementary.pdf
